# Supplementary material for: Molecular Mechanisms of KDELC2 on Glioblastoma Tumorigenesis and Temozolomide Resistance
Source: Biomedicines. 2020 Sep 10;8(9):339. doi: 10.3390/biomedicines8090339 (PMC7555920; doi:10.3390/biomedicines8090339)
Supplement: Supplementary file 1 [file biomedicines-08-00339-s001.zip]

Archive with 12 entries (11 files):
- biomedicines-910361-supplementary final/
- biomedicines-910361-supplementary final/Biomedicines-910361-Supplementary Figure legends.docx
- biomedicines-910361-supplementary final/Fig. S1.pdf
- biomedicines-910361-supplementary final/Fig. S2.pdf
- biomedicines-910361-supplementary final/Fig. S3.pdf
- biomedicines-910361-supplementary final/Fig. S4.pdf
- biomedicines-910361-supplementary final/Fig. S5.pdf
- biomedicines-910361-supplementary final/Fig. S6.pdf
- biomedicines-910361-supplementary final/Table S1.docx
- biomedicines-910361-supplementary final/Table S2.docx
- biomedicines-910361-supplementary final/Table S3.docx
- biomedicines-910361-supplementary final/Table S4.docx
